# Supplementary material for: Four new species of Cymatodera Gray from central and southern Mexico (Coleoptera, Cleridae, Tillinae)
Source: Zookeys. 2015 Jul 16;(513):105–21. doi: 10.3897/zookeys.513.9935 (PMC4524280; doi:10.3897/zookeys.513.9935)
Supplement: XML Treatment for Cymatodera ortegae [file zookeys.513.9935-treatment2.xml]

<!DOCTYPE tp:taxon-treatment
  PUBLIC "-//TaxonX//DTD Taxonomic Treatment Publishing DTD v0 20100105//EN" "tax-treatment-NSO.dtd">
<tp:taxon-treatment xmlns:tp="http://www.plazi.org/taxpub"><tp:treatment-meta><kwd-group><label>Taxon classification</label><kwd><named-content content-type="kingdom">Animalia</named-content></kwd><kwd><named-content content-type="order">Coleoptera</named-content></kwd><kwd><named-content content-type="family">Cleridae</named-content></kwd></kwd-group><mixed-citation publication-type="journal"><person-group><name><surname>Burke</surname><given-names>Alan F.</given-names></name><name><surname>Rifkind</surname><given-names>Jacques</given-names></name><name><surname>Zolnerowich</surname><given-names>Gregory</given-names></name></person-group><article-title>Four new species of <italic><tp:taxon-name><tp:taxon-name-part taxon-name-part-type="genus">Cymatodera</tp:taxon-name-part></tp:taxon-name></italic> Gray from central and southern Mexico (<tp:taxon-name><tp:taxon-name-part taxon-name-part-type="order">Coleoptera</tp:taxon-name-part></tp:taxon-name>, <tp:taxon-name><tp:taxon-name-part taxon-name-part-type="family">Cleridae</tp:taxon-name-part></tp:taxon-name>, <tp:taxon-name><tp:taxon-name-part taxon-name-part-type="subfamily">Tillinae</tp:taxon-name-part></tp:taxon-name>)</article-title><source>Zookeys</source><day>16</day><month>7</month><year>2015</year><volume>2015</volume><issue>513</issue><fpage>105</fpage><lpage>121</lpage><pub-id pub-id-type="doi">10.3897/zookeys.513.9935</pub-id></mixed-citation></tp:treatment-meta><tp:nomenclature><tp:taxon-name>
                        <tp:taxon-name-part taxon-name-part-type="genus">Cymatodera</tp:taxon-name-part>
                        <tp:taxon-name-part taxon-name-part-type="species">ortegae</tp:taxon-name-part>
                        <object-id xmlns:xlink="http://www.w3.org/1999/xlink" content-type="zoobank" xlink:type="simple">http://zoobank.org/27646149-9E6B-4397-ACD2-DB7E55F37A7C</object-id>
                    </tp:taxon-name><tp:taxon-authority>Burke</tp:taxon-authority><tp:taxon-status xmlns:xlink="http://www.w3.org/1999/xlink" xlink:type="simple">sp. n.</tp:taxon-status><xref ref-type="fig" rid="F1">Figs 2</xref><xref ref-type="fig" rid="F2">, 7</xref><xref ref-type="fig" rid="F3">, 12</xref><xref ref-type="fig" rid="F3">, 17</xref><xref ref-type="fig" rid="F3">, 21</xref><xref ref-type="fig" rid="F3">, 22</xref><xref ref-type="fig" rid="F4">, 24</xref><!--PageBreak--><!--PageBreak--></tp:nomenclature><tp:treatment-sec sec-type="type material"><title>Type material</title><p>(n = 30). Holotype red labeled, male: Jalisco, road to microondas Los Mazos, Sierra Manantlán, 1425-1610 m, <named-content xmlns:xlink="http://www.w3.org/1999/xlink" content-type="dwc:verbatimCoordinates" xlink:type="simple">19°42'N, 104°24'W</named-content>, 12 km SSD Autlan, mixed hardwood forest 15-VII-1993, R. L. Westcott; holotype deposited in CASC. Paratypes yellow labeled: 1 male: same data as holotype (WFBM); 1 female: Mexico: <!--PageBreak-->Jalisco, 81 km E of El Grullo, 6-X-1992, R. Turnbow (RHTC); 2 males, 1 female: Mex: Jalisco, N slope Nevado de Colima, 8000’, 17-VII-1990, J. Wappes (JEWC); 1 male, Jalisco, Autlán, Res. de la Biosfera Manantlán, Est. Cientifica Las Joyas, <named-content xmlns:xlink="http://www.w3.org/1999/xlink" content-type="dwc:verbatimCoordinates" xlink:type="simple">19°35'443"N, 104°16'468"W</named-content>, 30-VIII-2001, Col. V. H. Toledo (CIUM); 1 male, 2 females: Mexico, Jalisco, 2 km S La Manzanilla, 12-X-2001, F. Hovore (JNRC); 1 female: Mexico, Jalisco, Nevado de Colima, 8200’, Parque Nacional, 10.7 mi N Hwy 54, 17-IX-1986, [no collector data] (KSUC); 1 male: Mexico, Jalisco, 24.8 km SW Ciudad Guzman, 2286 m, 2-VII-1988, R. S. Anderson, pine-oak forest (JNRC); 1 male: Mexico: Sierra de Manantlan, Jalisco, Las Joyas, 1870 m, 18-VII-1985, J. Doyen, black and white light (EMEC); 1 male, 1 female: Mexico, Sierra de Manantlan, Jalisco, 1800-1900 m, 17-VII-1985, J. Doyen (EMEC); 4 females: Mexico, Jalisco, 5.4 km NE de Apango, <named-content xmlns:xlink="http://www.w3.org/1999/xlink" content-type="dwc:verbatimCoordinates" xlink:type="simple">19 48 N, 103 41 W</named-content>, 20-X-1996, beating dead leaf clumps of <italic><tp:taxon-name><tp:taxon-name-part taxon-name-part-type="genus">Quercus</tp:taxon-name-part></tp:taxon-name></italic> sp., R. L. Westcott (WFBM); 1 female: Mexico, Jalisco, Manantlan, Lab. Nat. Las Joyas, 8-VII-1988, F. A. Noguera and Y. A. Rodriguez (CNIC); 1 female: Mexico, Jalisco, 19 km E El Jazmin, (SW Ciudad Guzman), 2005 m, 19-VII-1993, pine-oak forest, R. L. Westcott, collected on <italic><tp:taxon-name><tp:taxon-name-part taxon-name-part-type="genus">Quercus</tp:taxon-name-part></tp:taxon-name></italic> sp. (WFBM); 2 males, 2 females: Mexico, Jalisco, km 3.5-4 Nevado de Colima, 24-VII-2011, R. Turnbow (RHTC); 1 female: Mex: Colima, nr El Terrero, 7800’, 18-VII-199, J. E. Wappes (JEWC); 1 male: Mexico, on elderberry stems, lot 72-11927, 27-VII-1972, Racine and Turk (WFBM); 1 male: Mexico, Colima, NW slope Nevado de Colima, 17-VII-1990, E. Giesbert (JNRC); 1 female: Colima, W rd. to El Terrero, 5000’, 3-5-X-1992, J. E. Wappes (JEWC); 1 male: Mexico, Michoacan, 2 km N Tancitaro, 2700-800 m, 26-I-1947, 53, T. H. Hubbell (JNRC).</p></tp:treatment-sec><tp:treatment-sec sec-type="Differential diagnosis"><title>Differential diagnosis.</title><p>The undulate fascia pattern on the elytral ground, the testaceous to slightly greenish integumental color, general body shape, and geographic distribution of the new species will, in combination, serve to separate it from other species of <italic><tp:taxon-name><tp:taxon-name-part taxon-name-part-type="genus">Cymatodera</tp:taxon-name-part></tp:taxon-name></italic>. <italic><tp:taxon-name><tp:taxon-name-part taxon-name-part-type="genus">Cymatodera</tp:taxon-name-part> <tp:taxon-name-part taxon-name-part-type="species">ortegae</tp:taxon-name-part></tp:taxon-name></italic> appears to be allied to several Mexican congeners that share similar body shape, integumental color, brachypterous condition, and a reduced anterior elytral margin. Of these, <italic><tp:taxon-name><tp:taxon-name-part taxon-name-part-type="genus">Cymatodera</tp:taxon-name-part> <tp:taxon-name-part taxon-name-part-type="species">barri</tp:taxon-name-part></tp:taxon-name></italic> Rifkind, <italic><tp:taxon-name><tp:taxon-name-part taxon-name-part-type="genus">Cymatodera</tp:taxon-name-part> <tp:taxon-name-part taxon-name-part-type="species">maculifera</tp:taxon-name-part></tp:taxon-name></italic> Barr, and <italic><tp:taxon-name><tp:taxon-name-part taxon-name-part-type="genus">Cymatodera</tp:taxon-name-part> <tp:taxon-name-part taxon-name-part-type="species">monticola</tp:taxon-name-part></tp:taxon-name></italic> Rifkind are most similar. Unlike <italic><tp:taxon-name><tp:taxon-name-part taxon-name-part-type="genus">Cymatodera</tp:taxon-name-part> <tp:taxon-name-part taxon-name-part-type="species">ortegae</tp:taxon-name-part></tp:taxon-name></italic>, however, the males of <italic><tp:taxon-name><tp:taxon-name-part taxon-name-part-type="genus">Cymatodera</tp:taxon-name-part> <tp:taxon-name-part taxon-name-part-type="species">barri</tp:taxon-name-part></tp:taxon-name></italic> and <italic><tp:taxon-name><tp:taxon-name-part taxon-name-part-type="genus">Cymatodera</tp:taxon-name-part> <tp:taxon-name-part taxon-name-part-type="species">maculifera</tp:taxon-name-part></tp:taxon-name></italic> possess a distinct pair of feebly to moderately developed tubercles on the median posterior portion of the metasternum. Both sexes of these species lack the irregular, infuscate elytral pattern of the new species. <italic><tp:taxon-name><tp:taxon-name-part taxon-name-part-type="genus">Cymatodera</tp:taxon-name-part> <tp:taxon-name-part taxon-name-part-type="species">monticola</tp:taxon-name-part></tp:taxon-name></italic> possesses distinctly different terminalia from <italic><tp:taxon-name><tp:taxon-name-part taxon-name-part-type="genus">Cymatodera</tp:taxon-name-part> <tp:taxon-name-part taxon-name-part-type="species">ortegae</tp:taxon-name-part></tp:taxon-name></italic>, as well as sinuate elytral apices.</p></tp:treatment-sec><tp:treatment-sec sec-type="Description"><title>Description.</title><p>Holotype male. Medium sized, moderately slender anteriorly, rather robust posteriorly; brachypterous, TL = 13.1 mm. Color: Head, pronotum, thorax, femora and anterior portion of tibiae brunneous; posterior portion of femora and tarsomeres testaceous; antennae and mouthparts fuscous; abdomen fuscous, slightly darker than thorax, distal portion of abdominal segments with a depressed testaceous mark; elytral ground light testaceous, with a slight greenish tinge. Each elytron bearing a pair of irregular, sinuate, darkened fasciae: the first fascia located on anterior third, extending from the elytral suture to the epipleural fold, conspicuously slender proximal to elytral suture then abruptly widening before epipleural fold; the second fascia <!--PageBreak-->located at the elytral mid-length, moderately wide, extending from the elytral suture to before the epipleural fold. Punctation on elytral ground infuscate (Fig. <xref ref-type="fig" rid="F1">2</xref>).</p><p>Head: HL = 2.9 mm, HW = 2.5 mm. Large, measured across eyes wider than pronotum; surface rugose; frons bi-impressed; surface moderately punctate; clothed with short, fine, recumbent setae intermixed with long, semierect and erect setae; eyes mod<!--PageBreak-->erately small, form subsinuate, longer than wide, moderately emarginate in front, very feebly bulging laterally, separated by approximately 3 eye-widths. Antennae slender; loosely composed; extending beyond posterior margin of elytra; antennomeres 2–3 subequal in length; fourth antennomere slightly longer than third; fifth antennomere very slightly longer than fourth, antennomeres 5–10 subequal in length, antennomeres 4–10 weakly serrate; last antennomere flattened apically, somewhat acuminate distally, approximately the same length as ninth antennomere (Fig. <xref ref-type="fig" rid="F2">7</xref>).</p><p>Thorax: PL = 4.05 mm, PW = 2.1 mm. Pronotum elongate; widest at middle; middle slightly broader than anterior margin; sides constricted subapically; more constricted behind middle; moderately impressed in front of middle; subbasal tumescence pronounced; surface rugose, moderately punctate, punctation rather coarse; clothed with short, pale, semirecumbent setae, intermingled with long, stiff, semierect pale setae. Prosternum convex; wider than long; surface rugose, shining, very feebly punctate. Mesosternum feebly convex; surface rugulose, moderately, deeply punctate, vested with fine, pale, recumbent setae. Metasternum convex; shortened longitudinally; surface rugulose, devoid of tubercles or carinae, moderately, shallowly punctate. Scutellum conspicuously wider than long; moderately setose.</p><p>Legs: Femora clothed with short, recumbent setae intermingled with less numerous erect and semierect setae; tibiae vested with short and long erect and semierect setae; femora and tibiae transversely rugose; metathoracic legs with tarsomeres longer than those of pro- and mesothoracic legs.</p><p>Elytra: EL = 7.7 mm, EW = 3.2 mm. Form: subovate (brachypterous type). Anterior margin arcuately emarginate; narrower than widest portion of pronotum; humeri very feebly indicated; sides widest on posterior fourth; disc convex; apex rounded, broadly dehiscent, not covering sixth ventrite; surface smooth, moderately clothed with short, fine, pale, recumbent setae intermixed with long, pale, fine, erect setae; sculpturing consisting of small, coarse punctures and larger punctation irregularly arranged from base to apex, punctures becoming less numerous behind anterior third, interstices about 3 × the diameter of punctures at elytral base.</p><p>Abdomen: Ventrites 1–5 rugulose; shallowly, moderately punctate; each segment with a pair of large, shallow impressions near sides; surface clothed with short, recumbent setae intermixed with less numerous, long, semi-erect setae. Fifth ventrite (Fig. <xref ref-type="fig" rid="F3">12</xref>) moderately convex; sides oblique, moderately arcuate; posterior margin broadly, very deeply emarginate. Sixth ventrite (Fig. <xref ref-type="fig" rid="F3">12</xref>) subquadrate; protruding laterally (visible in dorsal view); rugose; surface moderately concave; somewhat punctate; lateral margins oblique, feebly arcuate; posterior margin broadly, very deeply emarginate; posterolateral angles somewhat blunt, slightly procurved inwardly. Fifth tergite (Fig. <xref ref-type="fig" rid="F3">21</xref>) convex, rugulose; lateral margins slightly oblique; posterior margin narrowly, shallowly emarginate. Sixth tergite (Fig. <xref ref-type="fig" rid="F3">21</xref>) subquadrate; moderately convex; surface rugulose; lateral margins moderately oblique; posterolateral angles rounded; posterior margin broadly, shallowly, triangularly emarginate.</p><p>Aedeagus 2.3 mm long; ratio of length of parameres to whole tegmen 0.4:1; tegmen fully covering phallus; parameres subparallel, pointed at apex, lateral margins fee<!--PageBreak-->bly oblique; phallobase moderately broad; phallus with copulatory piece feebly tapered distally; phallic plate armed with a row of moderately long denticles along the dorsal margin, these denticles increasing in size toward distal end; phallobasic apodeme short, <!--PageBreak-->robust, dilated distally; phallobasic struts slender throughout their length, each as long as phallobasic apodeme (Fig. <xref ref-type="fig" rid="F4">24</xref>).</p><p>Females of the type series differ from males by having the sixth ventrite (Fig. <xref ref-type="fig" rid="F3">17</xref>) with lateral margins moderately oblique, feebly arcuate, and posterior margin very feebly, shallowly, narrowly emarginate, rather than broadly, deeply, semicircularly emarginate, as observed in males (Fig. <xref ref-type="fig" rid="F3">12</xref>); additionally, females have the sixth tergite (Fig. <xref ref-type="fig" rid="F3">22</xref>) subquadrate, with the lateral margins oblique and the posterior margin very feebly, shallowly, narrowly emarginate. Females closely resemble males in other respects.</p></tp:treatment-sec><tp:treatment-sec sec-type="Variation"><title>Variation.</title><p>Length of males range from 7.9–13.1 mm, females from 7.6–13.3 mm. Specimens examined have considerable variation in body size, and also in the shape of the fasciate pattern on the elytral ground, which ranges from almost incomplete and very narrow, to conspicuously wide, covering most part of the elytral ground. The color of these fasciae is also somewhat variable, ranging from dark testaceous to dark greenish. The elytral ground color ranges from light testaceous to light greenish.</p></tp:treatment-sec><tp:treatment-sec sec-type="Distribution"><title>Distribution.</title><p>Available specimens were collected in the central-occidental part of Mexico, in the states of Colima, Jalisco and Michoacan. Distribution appears limited to the southern tip of the Sierra Madre Occidental (Fig. <xref ref-type="fig" rid="F6">29</xref>).</p></tp:treatment-sec><tp:treatment-sec sec-type="Note"><title>Note.</title><p>This new species appears to be confined to mid-to-high altitude mountainous environments in the central-west portion of Mexico: specimens were collected on the slopes of Volcan Nevado de Colima in the states of Colima and Jalisco, and Cerro Tancitaro, in the northwestern region of the Mexican state of Michoacan. These mid and high altitude areas are dominated by pine and pine-oak forest stands.</p></tp:treatment-sec><tp:treatment-sec sec-type="Etymology"><title>Etymology.</title><p>The specific epithet is a patronymic honoring Cristina Ortega, a friend of the first author.</p></tp:treatment-sec><tp:treatment-sec><!--Section generated to contain objects referenced in tp:taxon-treatment.--><fig id="F1" position="float" orientation="portrait"><label>Figures 1–5.</label><caption><p>Habitus of: <bold>1</bold> <italic><tp:taxon-name><tp:taxon-name-part taxon-name-part-type="genus">Cymatodera</tp:taxon-name-part> <tp:taxon-name-part taxon-name-part-type="species">tortuosa</tp:taxon-name-part></tp:taxon-name></italic> sp. n. (holotype male) <bold>2</bold> <italic><tp:taxon-name><tp:taxon-name-part taxon-name-part-type="genus">Cymatodera</tp:taxon-name-part> <tp:taxon-name-part taxon-name-part-type="species">ortegae</tp:taxon-name-part></tp:taxon-name></italic> sp. n. (paratype male) <bold>3</bold> <italic><tp:taxon-name><tp:taxon-name-part taxon-name-part-type="genus">Cymatodera</tp:taxon-name-part> <tp:taxon-name-part taxon-name-part-type="species">gerstmeieri</tp:taxon-name-part></tp:taxon-name></italic> sp. n. (holotype male) <bold>4</bold> <italic><tp:taxon-name><tp:taxon-name-part taxon-name-part-type="genus">Cymatodera</tp:taxon-name-part> <tp:taxon-name-part taxon-name-part-type="species">mixteca</tp:taxon-name-part></tp:taxon-name></italic> sp. n. (holotype male) <bold>5</bold> <italic><tp:taxon-name><tp:taxon-name-part taxon-name-part-type="genus">Cymatodera</tp:taxon-name-part> <tp:taxon-name-part taxon-name-part-type="species">pallida</tp:taxon-name-part></tp:taxon-name></italic> (male).</p></caption><graphic xmlns:xlink="http://www.w3.org/1999/xlink" xlink:href="zookeys-513-105-g001.jpg" position="float" orientation="portrait" xlink:type="simple" id="oo_47314.jpg"/></fig><fig id="F2" position="float" orientation="portrait"><label>Figures 6–10.</label><caption><p>Antennae of: <bold>6</bold> <italic><tp:taxon-name><tp:taxon-name-part taxon-name-part-type="genus">Cymatodera</tp:taxon-name-part> <tp:taxon-name-part taxon-name-part-type="species">tortuosa</tp:taxon-name-part></tp:taxon-name></italic> <bold>7</bold> <italic><tp:taxon-name><tp:taxon-name-part taxon-name-part-type="genus">Cymatodera</tp:taxon-name-part> <tp:taxon-name-part taxon-name-part-type="species">ortegae</tp:taxon-name-part></tp:taxon-name></italic> <bold>8</bold> <italic><tp:taxon-name><tp:taxon-name-part taxon-name-part-type="genus">Cymatodera</tp:taxon-name-part> <tp:taxon-name-part taxon-name-part-type="species">gerstmeieri</tp:taxon-name-part></tp:taxon-name></italic> <bold>9</bold> <italic><tp:taxon-name><tp:taxon-name-part taxon-name-part-type="genus">Cymatodera</tp:taxon-name-part> <tp:taxon-name-part taxon-name-part-type="species">mixteca</tp:taxon-name-part></tp:taxon-name></italic> <bold>10</bold> <italic><tp:taxon-name><tp:taxon-name-part taxon-name-part-type="genus">Cymatodera</tp:taxon-name-part> <tp:taxon-name-part taxon-name-part-type="species">pallida</tp:taxon-name-part></tp:taxon-name></italic>.</p></caption><graphic xmlns:xlink="http://www.w3.org/1999/xlink" xlink:href="zookeys-513-105-g002.jpg" position="float" orientation="portrait" xlink:type="simple" id="oo_47315.jpg"/></fig><fig id="F3" position="float" orientation="portrait"><label>Figures 11–22.</label><caption><p>Pygidia of: <bold>11</bold> <italic><tp:taxon-name><tp:taxon-name-part taxon-name-part-type="genus">Cymatodera</tp:taxon-name-part> <tp:taxon-name-part taxon-name-part-type="species">tortuosa</tp:taxon-name-part></tp:taxon-name></italic> (male, ventral view) <bold>12</bold> <italic><tp:taxon-name><tp:taxon-name-part taxon-name-part-type="genus">Cymatodera</tp:taxon-name-part> <tp:taxon-name-part taxon-name-part-type="species">ortegae</tp:taxon-name-part></tp:taxon-name></italic> (male, ventral view) <bold>13</bold> <italic><tp:taxon-name><tp:taxon-name-part taxon-name-part-type="genus">Cymatodera</tp:taxon-name-part> <tp:taxon-name-part taxon-name-part-type="species">gerstmeieri</tp:taxon-name-part></tp:taxon-name></italic> (male, ventral view) <bold>14</bold> <italic><tp:taxon-name><tp:taxon-name-part taxon-name-part-type="genus">Cymatodera</tp:taxon-name-part> <tp:taxon-name-part taxon-name-part-type="species">mixteca</tp:taxon-name-part></tp:taxon-name></italic> (male, ventral view) <bold>15</bold> <italic><tp:taxon-name><tp:taxon-name-part taxon-name-part-type="genus">Cymatodera</tp:taxon-name-part> <tp:taxon-name-part taxon-name-part-type="species">pallida</tp:taxon-name-part></tp:taxon-name></italic> (male, ventral view) <bold>16</bold> <italic><tp:taxon-name><tp:taxon-name-part taxon-name-part-type="genus">Cymatodera</tp:taxon-name-part> <tp:taxon-name-part taxon-name-part-type="species">tortuosa</tp:taxon-name-part></tp:taxon-name></italic> (female, ventral view) <bold>17</bold> <italic><tp:taxon-name><tp:taxon-name-part taxon-name-part-type="genus">Cymatodera</tp:taxon-name-part> <tp:taxon-name-part taxon-name-part-type="species">ortegae</tp:taxon-name-part></tp:taxon-name></italic> (female, ventral view) <bold>18</bold> <italic><tp:taxon-name><tp:taxon-name-part taxon-name-part-type="genus">Cymatodera</tp:taxon-name-part> <tp:taxon-name-part taxon-name-part-type="species">gerstmeieri</tp:taxon-name-part></tp:taxon-name></italic> (female, ventral view) <bold>19</bold> <italic><tp:taxon-name><tp:taxon-name-part taxon-name-part-type="genus">Cymatodera</tp:taxon-name-part> <tp:taxon-name-part taxon-name-part-type="species">mixteca</tp:taxon-name-part></tp:taxon-name></italic> (female, ventral view) <bold>20</bold> <italic><tp:taxon-name><tp:taxon-name-part taxon-name-part-type="genus">Cymatodera</tp:taxon-name-part> <tp:taxon-name-part taxon-name-part-type="species">tortuosa</tp:taxon-name-part></tp:taxon-name></italic> (male, dorsal view) <bold>21</bold> <italic><tp:taxon-name><tp:taxon-name-part taxon-name-part-type="genus">Cymatodera</tp:taxon-name-part> <tp:taxon-name-part taxon-name-part-type="species">ortegae</tp:taxon-name-part></tp:taxon-name></italic> (male, dorsal view) <bold>22</bold> <italic><tp:taxon-name><tp:taxon-name-part taxon-name-part-type="genus">Cymatodera</tp:taxon-name-part> <tp:taxon-name-part taxon-name-part-type="species">ortegae</tp:taxon-name-part></tp:taxon-name></italic> (female dorsal view).</p></caption><graphic xmlns:xlink="http://www.w3.org/1999/xlink" xlink:href="zookeys-513-105-g003.jpg" position="float" orientation="portrait" xlink:type="simple" id="oo_47316.jpg"/></fig><fig id="F4" position="float" orientation="portrait"><label>Figures 23–26.</label><caption><p>Male genitalia of: <bold>23</bold> <italic><tp:taxon-name><tp:taxon-name-part taxon-name-part-type="genus">Cymatodera</tp:taxon-name-part> <tp:taxon-name-part taxon-name-part-type="species">tortuosa</tp:taxon-name-part></tp:taxon-name></italic> <bold>24</bold> <italic><tp:taxon-name><tp:taxon-name-part taxon-name-part-type="genus">Cymatodera</tp:taxon-name-part> <tp:taxon-name-part taxon-name-part-type="species">ortegae</tp:taxon-name-part></tp:taxon-name></italic> <bold>25</bold> <italic><tp:taxon-name><tp:taxon-name-part taxon-name-part-type="genus">Cymatodera</tp:taxon-name-part> <tp:taxon-name-part taxon-name-part-type="species">gerstmeieri</tp:taxon-name-part></tp:taxon-name></italic> <bold>26</bold> <italic><tp:taxon-name><tp:taxon-name-part taxon-name-part-type="genus">Cymatodera</tp:taxon-name-part> <tp:taxon-name-part taxon-name-part-type="species">mixteca</tp:taxon-name-part></tp:taxon-name></italic>.</p></caption><graphic xmlns:xlink="http://www.w3.org/1999/xlink" xlink:href="zookeys-513-105-g004.jpg" position="float" orientation="portrait" xlink:type="simple" id="oo_47317.jpg"/></fig><fig id="F6" position="float" orientation="portrait"><label>Figure 29.</label><caption><p>Map of central and south Mexico showing geographic position of collecting localities for: <italic><tp:taxon-name><tp:taxon-name-part taxon-name-part-type="genus">Cymatodera</tp:taxon-name-part> <tp:taxon-name-part taxon-name-part-type="species">tortuosa</tp:taxon-name-part></tp:taxon-name></italic> (red circles); <italic><tp:taxon-name><tp:taxon-name-part taxon-name-part-type="genus">Cymatodera</tp:taxon-name-part> <tp:taxon-name-part taxon-name-part-type="species">gerstmeieri</tp:taxon-name-part></tp:taxon-name></italic> (green circle); <italic><tp:taxon-name><tp:taxon-name-part taxon-name-part-type="genus">Cymatodera</tp:taxon-name-part> <tp:taxon-name-part taxon-name-part-type="species">mixteca</tp:taxon-name-part></tp:taxon-name></italic> (yellow circles); and <italic><tp:taxon-name><tp:taxon-name-part taxon-name-part-type="genus">Cymatodera</tp:taxon-name-part> <tp:taxon-name-part taxon-name-part-type="species">ortegae</tp:taxon-name-part></tp:taxon-name></italic> (blue circles).</p></caption><graphic xmlns:xlink="http://www.w3.org/1999/xlink" xlink:href="zookeys-513-105-g006.jpg" position="float" orientation="portrait" xlink:type="simple" id="oo_47319.jpg"/></fig></tp:treatment-sec></tp:taxon-treatment>
